# Supplementary material for: A high-throughput and open-source platform for embryo phenomics
Source: PLoS Biol. 2018 Dec 13;16(12):e3000074. doi: 10.1371/journal.pbio.3000074 (PMC6292576; doi:10.1371/journal.pbio.3000074)
Supplement: S1 Code — (ZIP) [file pbio.3000074.s001.zip]

Archive with 10 entries (9 files):
- EmbryoCV/
- EmbryoCV/EmbryoCV.py
- EmbryoCV/LICENSE
- EmbryoCV/dataAnalysis.py
- EmbryoCV/dataHandling.py
- EmbryoCV/dataIntegration.py
- EmbryoCV/eggUI.py
- EmbryoCV/imageAnalysis.py
- EmbryoCV/readme.txt
- EmbryoCV/setup.py
