# Supplementary material for: A high-throughput and open-source platform for embryo phenomics
Source: PLoS Biol. 2018 Dec 13;16(12):e3000074. doi: 10.1371/journal.pbio.3000074 (PMC6292576; doi:10.1371/journal.pbio.3000074)
Supplement: S1 Code — (ZIP) [file pbio.3000074.s001.zip › EmbryoCV/setup.py]

conda create -n opencvtest2 -y numpy scipy scikit-learn matplotlib python=2.7

source activate opencvtest2

conda install -c menpo -y opencv3 
conda install -c groakat -y pathos=0.2a1
conda install -y pyqtgraph qtpy qt
