# Supplementary material for: A high-throughput and open-source platform for embryo phenomics
Source: PLoS Biol. 2018 Dec 13;16(12):e3000074. doi: 10.1371/journal.pbio.3000074 (PMC6292576; doi:10.1371/journal.pbio.3000074)
Supplement: S2 Code — (TXT) [file pbio.3000074.s002.txt]

// Loop MicroManager acquisition a specified number of times with a specified interval.
// Specify number of repeats
num = 12;
// Specify interval in milliseconds
interval = 5000;

////////// Do not modify anything below this point.
j=1;
while (true) {
	if (j < num+1) {
	String[] acqNames = gui.getAcquisitionNames();
	for (int i = 0; i < acqNames.length; ++i) {
  gui.closeAcquisitionWindow(acqNames[i]);
}
   start = System.currentTimeMillis();
   gui.runAcquisition();
   end = System.currentTimeMillis();
   diff = end-start;
   Thread.sleep(interval-diff);
   j = j+1;
}
}
