# Supplementary material for: A high-throughput and open-source platform for embryo phenomics
Source: PLoS Biol. 2018 Dec 13;16(12):e3000074. doi: 10.1371/journal.pbio.3000074 (PMC6292576; doi:10.1371/journal.pbio.3000074)
Supplement: S1 Data — EmbryoCV, Embryo Computer Vision. (CSV) [file pbio.3000074.s008.csv]

Variable	Manual	Automated
EmbryoSegmentation(pixels)	4981	5146
EmbryoSegmentation(pixels)	10848	10875.5
EmbryoSegmentation(pixels)	8117.5	7847
EmbryoSegmentation(pixels)	9992.5	10197
EmbryoSegmentation(pixels)	8509.5	8348.5
EmbryoSegmentation(pixels)	9956.5	9965.5
EmbryoSegmentation(pixels)	10112	10198.5
EmbryoSegmentation(pixels)	7205	7282
EmbryoSegmentation(pixels)	6773	6926
EmbryoSegmentation(pixels)	10308.5	10186.5
EmbryoSegmentation(pixels)	8064.5	7997
EmbryoSegmentation(pixels)	4951	4981
EmbryoSegmentation(pixels)	11317	11355
EmbryoSegmentation(pixels)	7815	7987.5
EmbryoSegmentation(pixels)	9366	9420.5
EmbryoSegmentation(pixels)	8291.5	8426.5
EmbryoSegmentation(pixels)	7664	7594
EmbryoSegmentation(pixels)	8862	8802.5
EmbryoSegmentation(pixels)	6740	6718
EmbryoSegmentation(pixels)	10678	10907
EmbryoSegmentation(pixels)	9427.5	9611.5
EmbryoSegmentation(pixels)	5889	6075
EmbryoSegmentation(pixels)	8088.5	7844.5
EmbryoSegmentation(pixels)	5686.5	5707
EmbryoSegmentation(pixels)	5958.5	5976.5
EmbryoSegmentation(pixels)	8184	8204
EmbryoSegmentation(pixels)	10223	10204.5
EmbryoSegmentation(pixels)	5194	5406.5
EmbryoSegmentation(pixels)	6973	6865
EmbryoSegmentation(pixels)	7521.5	7560.5
EmbryoSegmentation(pixels)	8990	9007.5
EmbryoSegmentation(pixels)	7179	7109.5
EmbryoSegmentation(pixels)	7549.5	7690
EmbryoSegmentation(pixels)	5747	6128
EmbryoSegmentation(pixels)	9113	9124
EmbryoSegmentation(pixels)	8515	8679
EmbryoSegmentation(pixels)	8820.5	8895
EmbryoSegmentation(pixels)	7867	7806
EmbryoSegmentation(pixels)	8740.5	8855
EmbryoSegmentation(pixels)	9582.5	9521
EmbryoSegmentation(pixels)	4493.5
EmbryoSegmentation(pixels)	7379.5	7428.5
EmbryoSegmentation(pixels)	8060	7803.5
EmbryoSegmentation(pixels)	10183	10253.5
EmbryoSegmentation(pixels)	6915	6811.5
EmbryoSegmentation(pixels)	6578.5	6747.5
EmbryoSegmentation(pixels)	9483.5	9446.5
EmbryoSegmentation(pixels)	7394	7586
EmbryoSegmentation(pixels)	5680	5800.5
EmbryoSegmentation(pixels)	9093	9270.5
EmbryoSegmentation(pixels)	8978.5	8957.5
EmbryoSegmentation(pixels)	20495.5	20434
EmbryoSegmentation(pixels)	7846	7738
EmbryoSegmentation(pixels)	10981	10904
EmbryoSegmentation(pixels)	10531	10445.5
EmbryoSegmentation(pixels)	7122.5	7234
EmbryoSegmentation(pixels)	6946.5	6512.5
EmbryoSegmentation(pixels)	7646.5	7516.5
EmbryoSegmentation(pixels)	10462.5	10303
EmbryoSegmentation(pixels)	14810.5	14554
EmbryoSegmentation(pixels)	6514.5	6432.5
EmbryoSegmentation(pixels)	9457.5	9445
EmbryoSegmentation(pixels)	17274	16207
EmbryoSegmentation(pixels)	6357	6276.5
EmbryoSegmentation(pixels)	5228.5	5613.5
EmbryoSegmentation(pixels)	7282	7640.5
EmbryoSegmentation(pixels)	9452	9136.5
EmbryoSegmentation(pixels)	6319	6453
EmbryoSegmentation(pixels)	7408	7367.5
EmbryoSegmentation(pixels)	7587.5	7666
EmbryoSegmentation(pixels)	8589	8402
EmbryoSegmentation(pixels)	8310.5	8449.5
EmbryoSegmentation(pixels)	12070.5	12158.5
EmbryoSegmentation(pixels)	11510.5	11473
EmbryoSegmentation(pixels)	14514	14697.5
EmbryoSegmentation(pixels)	10422	10645
EmbryoSegmentation(pixels)	12022.5	12053
EmbryoSegmentation(pixels)	7923.5	8229
EmbryoSegmentation(pixels)	7592.5	7604
EmbryoSegmentation(pixels)	7582.5	7825
EmbryoSegmentation(pixels)	6532.5	6863
EmbryoSegmentation(pixels)	5425	5520.5
EmbryoSegmentation(pixels)	9981.5	10062
EmbryoSegmentation(pixels)	6092.5	6046
EmbryoSegmentation(pixels)	8367.5	8319.5
EmbryoSegmentation(pixels)	8278	8314.5
EmbryoSegmentation(pixels)	8579.5	8633.5
EmbryoSegmentation(pixels)	12796.5	12818.5
EmbryoSegmentation(pixels)	9955.5	9824.5
EmbryoSegmentation(pixels)	9471.5	9536.5
EmbryoSegmentation(pixels)	6511.5	6717.5
EmbryoSegmentation(pixels)	6680.5	7041
EmbryoSegmentation(pixels)	10087	9875
EmbryoSegmentation(pixels)	5140	5338.5
EmbryoSegmentation(pixels)	10403.5	10552
EmbryoSegmentation(pixels)	9609	9861.5
EmbryoSegmentation(pixels)	10637.5	10727.5
EmbryoSegmentation(pixels)	12091	12071.5
EmbryoSegmentation(pixels)	6178	6126.5
EmbryoSegmentation(pixels)	8251	8308.5
EmbryoSegmentation(pixels)	5471.5	5747
EmbryoSegmentation(pixels)	13401	13291
EmbryoSegmentation(pixels)	8461.5	8406.5
EmbryoSegmentation(pixels)	9302	9177
EmbryoSegmentation(pixels)	7023	7005.5
EmbryoSegmentation(pixels)	8818	8739
EmbryoSegmentation(pixels)	5805.5	5996.5
EmbryoSegmentation(pixels)	7676.5	7783
EmbryoSegmentation(pixels)	13703	13618.5
EmbryoSegmentation(pixels)	8879.5	8793.5
EmbryoSegmentation(pixels)	5270.5	5302
EmbryoSegmentation(pixels)	7244.5	7068
EmbryoSegmentation(pixels)	10222.5	10119.5
EmbryoSegmentation(pixels)	7664	7616.5
EmbryoSegmentation(pixels)	5820	5606.5
EmbryoSegmentation(pixels)	9363.5	8829.5
EmbryoSegmentation(pixels)	7474	7336
EmbryoSegmentation(pixels)	10533	10020.5
EmbryoSegmentation(pixels)	6371.5	6433
EmbryoSegmentation(pixels)	9194.5	9173.5
EmbryoSegmentation(pixels)	7918	8020.5
EmbryoSegmentation(pixels)	9641	9474.5
EmbryoSegmentation(pixels)	9337	9560.5
EmbryoSegmentation(pixels)	12168	12074.5
EmbryoSegmentation(pixels)	8953	9031.5
EmbryoSegmentation(pixels)	10359	10148
EmbryoSegmentation(pixels)	10326	10071.5
EmbryoSegmentation(pixels)	5456	5485.5
EmbryoSegmentation(pixels)	8551.5	8273.5
EmbryoSegmentation(pixels)	8946	8978
EmbryoSegmentation(pixels)	6365	6453
EmbryoSegmentation(pixels)	6112	6367.5
EmbryoSegmentation(pixels)	7508.5	7480
EmbryoSegmentation(pixels)	7220.5	7355.5
EmbryoSegmentation(pixels)	16950.5	16434
EmbryoSegmentation(pixels)	14072.5	14049
EmbryoSegmentation(pixels)	7439.5	7452.5
EmbryoSegmentation(pixels)	10963	10925
EmbryoSegmentation(pixels)	9687	9715
EmbryoSegmentation(pixels)	11995	11883.5
EmbryoSegmentation(pixels)	7182	7291.5
EmbryoSegmentation(pixels)	12231	12276.5
EmbryoSegmentation(pixels)	7190.5	7479
EmbryoSegmentation(pixels)	5285	5479.5
EmbryoSegmentation(pixels)	6294.5	6282.5
EmbryoSegmentation(pixels)	6774	6843.5
EmbryoSegmentation(pixels)	7328	7344.5
EmbryoSegmentation(pixels)	7587.5	7758
EmbryoSegmentation(pixels)	7583	7467.5
EmbryoSegmentation(pixels)	10769.5	10787
EmbryoSegmentation(pixels)	7456	7520
EmbryoSegmentation(pixels)	7849	8073.5
EmbryoSegmentation(pixels)	11713.5	11582
EmbryoSegmentation(pixels)	7213	7240
EmbryoSegmentation(pixels)	9101.5	9148.5
EmbryoSegmentation(pixels)	7533.5	7518
EmbryoSegmentation(pixels)	6051	6109
EmbryoSegmentation(pixels)	6810	6936.5
EmbryoSegmentation(pixels)	6325	6301
EmbryoSegmentation(pixels)	9119
EmbryoSegmentation(pixels)	13793	13668
EmbryoSegmentation(pixels)	6467	6607
EmbryoSegmentation(pixels)	8391	8517.5
EmbryoSegmentation(pixels)	8808.5	8662
EmbryoSegmentation(pixels)	8119.5	8007
EmbryoSegmentation(pixels)	5466.5	5502.5
EmbryoSegmentation(pixels)	13107	13086.5
EmbryoSegmentation(pixels)	8521.5	8341
EmbryoSegmentation(pixels)	7197.5	7062
EmbryoSegmentation(pixels)	5471.5	5391.5
EmbryoSegmentation(pixels)	7214.5	7264
EmbryoSegmentation(pixels)	7536.5	7581
EmbryoSegmentation(pixels)	8950	8795.5
EmbryoSegmentation(pixels)	12498	12844
EmbryoSegmentation(pixels)	8121	7982.5
EmbryoSegmentation(pixels)	7766	10217.5
EmbryoSegmentation(pixels)	7929	7921
EmbryoSegmentation(pixels)	6554	6526.5
EmbryoSegmentation(pixels)	12254	12349
EmbryoSegmentation(pixels)	7613.5	7606
EmbryoSegmentation(pixels)	10231	10047
EmbryoSegmentation(pixels)	9062.5	8940
EmbryoSegmentation(pixels)	7636	7596.5
EmbryoSegmentation(pixels)	8951	8843
EmbryoSegmentation(pixels)	8116	8015.5
EmbryoSegmentation(pixels)	9052	8971
EmbryoSegmentation(pixels)	8977	9032.5
EmbryoSegmentation(pixels)	8844.5	8909.5
EmbryoSegmentation(pixels)	8462.5	8364.5
EmbryoSegmentation(pixels)	11365	11464.5
EmbryoSegmentation(pixels)	9307	9325
EmbryoSegmentation(pixels)	4997	5136
EmbryoSegmentation(pixels)	10843	10769.5
EmbryoSegmentation(pixels)	7857.5	7727
EmbryoSegmentation(pixels)	5025.5	5083.5
EmbryoSegmentation(pixels)	13010.5	12996.5
EmbryoSegmentation(pixels)	7893.5	7820.5
EmbryoSegmentation(pixels)	6896	6919.5
EmbryoSegmentation(pixels)	7136.5	7180
EmbryoSegmentation(pixels)	7579	7639
EmbryoSegmentation(pixels)	10361	10350
EmbryoSegmentation(pixels)	10549	10683.5
EmbryoSegmentation(pixels)	9161.5	9363
EmbryoSegmentation(pixels)	8325	8270.5
EmbryoSegmentation(pixels)	7412.5	7627
EmbryoSegmentation(pixels)	6899	6954
EmbryoSegmentation(pixels)	8471	8435
EmbryoSegmentation(pixels)	7552	7479.5
EmbryoSegmentation(pixels)	5208.5	5498.5
EmbryoSegmentation(pixels)	6123	5896.5
EmbryoSegmentation(pixels)	5659.5	5771
EmbryoSegmentation(pixels)	11532	11625.5
EmbryoSegmentation(pixels)	13412	13312.5
EmbryoSegmentation(pixels)	8807	8755.5
EmbryoSegmentation(pixels)	9333.5	9219
EmbryoSegmentation(pixels)	10028.5	10433
EmbryoSegmentation(pixels)	5832	6070.5
EmbryoSegmentation(pixels)	8468.5	8420
EmbryoSegmentation(pixels)	6893.5	7144
EmbryoSegmentation(pixels)	11411	11316
EmbryoSegmentation(pixels)	8146.5	8520
EmbryoSegmentation(pixels)	8221.5	8312
EmbryoSegmentation(pixels)	11600	11382
EmbryoSegmentation(pixels)	6784.5	6852
EmbryoSegmentation(pixels)	7781.5	7765
EmbryoSegmentation(pixels)	12834	12696.5
EmbryoSegmentation(pixels)	11222	11101
EmbryoSegmentation(pixels)	5944	6569.5
EmbryoSegmentation(pixels)	10107.5	10242.5
EmbryoSegmentation(pixels)	7600.5	7585
EmbryoSegmentation(pixels)	10812.5	10686.5
EmbryoSegmentation(pixels)	8653.5	8662
EmbryoSegmentation(pixels)	9101.5	9138.5
EmbryoSegmentation(pixels)	12486.5	12487
EmbryoSegmentation(pixels)	19122.5	19067
EmbryoSegmentation(pixels)	6916.5	6988
EmbryoSegmentation(pixels)	6300.5	6377
EmbryoSegmentation(pixels)	8279.5	8169
EmbryoSegmentation(pixels)	11904	11763.5
EmbryoSegmentation(pixels)	7970.5	7892
EmbryoSegmentation(pixels)	8371.5	8282.5
EmbryoSegmentation(pixels)	5963.5	6035.5
EmbryoSegmentation(pixels)	6500	5712.5
EmbryoSegmentation(pixels)	7963.5	8038.5
EmbryoSegmentation(pixels)	6538.5	6543
EmbryoSegmentation(pixels)	7961.5	7873.5
EmbryoSegmentation(pixels)	9658	9628
EmbryoSegmentation(pixels)	9601.5	9550
EmbryoSegmentation(pixels)	6138	6237
EmbryoSegmentation(pixels)	7704.5	7654.5
EmbryoSegmentation(pixels)	5036.5	5047.5
EmbryoSegmentation(pixels)	14295.5	14265
EmbryoSegmentation(pixels)	7279.5	7220
EmbryoSegmentation(pixels)	5834.5	5854
EmbryoSegmentation(pixels)	10143	10032
EmbryoSegmentation(pixels)	6021	6094
EmbryoSegmentation(pixels)	5795.5	5861
EmbryoSegmentation(pixels)	8068.5	8019.5
EmbryoSegmentation(pixels)	8864.5	8813.5
EmbryoSegmentation(pixels)	8786	8749
EmbryoSegmentation(pixels)	8154	8364
EmbryoSegmentation(pixels)	7197	7368
EmbryoSegmentation(pixels)	10718.5	10452.5
EmbryoSegmentation(pixels)	13787	13603.5
EmbryoSegmentation(pixels)	9150	8863.5
EmbryoSegmentation(pixels)	11237.5	11231
EmbryoSegmentation(pixels)	6396	6579
EmbryoSegmentation(pixels)	10484	14011
EmbryoSegmentation(pixels)	6697	6762.5
EmbryoSegmentation(pixels)	17018.5	16842.5
EmbryoSegmentation(pixels)	9461.5	9393
EmbryoSegmentation(pixels)	7799	7845
EmbryoSegmentation(pixels)	4716.5	4917.5
EmbryoSegmentation(pixels)	5371.5	5315.5
EmbryoSegmentation(pixels)	14064.5	14058
EmbryoSegmentation(pixels)	7104	8523.5
EmbryoSegmentation(pixels)	6148	6281.5
EmbryoSegmentation(pixels)	15810	15424
EmbryoSegmentation(pixels)	7772	7780
EmbryoSegmentation(pixels)	6531	6467
EmbryoSegmentation(pixels)	12400.5	12334.5
EmbryoSegmentation(pixels)	6706.5	6965.5
EmbryoSegmentation(pixels)	9756	9751.5
EmbryoSegmentation(pixels)	5625.5	5799
EmbryoSegmentation(pixels)	7678	7717
EmbryoSegmentation(pixels)	8313	8656.5
EmbryoSegmentation(pixels)	7345.5	7397.5
EmbryoSegmentation(pixels)	8110	8089.5
EmbryoSegmentation(pixels)	7997.5	8170
EmbryoSegmentation(pixels)	9021.5	9127
EmbryoSegmentation(pixels)	7066	7270.5
EmbryoSegmentation(pixels)	11937.5	12258
EmbryoSegmentation(pixels)	5714	5987
EmbryoSegmentation(pixels)	8619.5	8804
EmbryoSegmentation(pixels)	7807	7944.5
EmbryoSegmentation(pixels)	5132	5275.5
EmbryoSegmentation(pixels)	4938	5146
EmbryoSegmentation(pixels)	11212	10875.5
EmbryoSegmentation(pixels)	8472	7847
EmbryoSegmentation(pixels)	10124.5	10197
EmbryoSegmentation(pixels)	8322.5	8348.5
EmbryoSegmentation(pixels)	9849	9965.5
EmbryoSegmentation(pixels)	10142	10198.5
EmbryoSegmentation(pixels)	7438	7282
EmbryoSegmentation(pixels)	6932	6926
EmbryoSegmentation(pixels)	10140.5	10186.5
EmbryoSegmentation(pixels)	8086.5	7997
EmbryoSegmentation(pixels)	17485.5	15306
EmbryoSegmentation(pixels)	5035	4981
EmbryoSegmentation(pixels)	11375.5	11355
EmbryoSegmentation(pixels)	8113.5	7987.5
EmbryoSegmentation(pixels)	9492	9420.5
EmbryoSegmentation(pixels)	8432.5	8426.5
EmbryoSegmentation(pixels)	7462.5	7594
EmbryoSegmentation(pixels)	8760.5	8802.5
EmbryoSegmentation(pixels)	6614	6718
EmbryoSegmentation(pixels)	11724.5	10907
EmbryoSegmentation(pixels)	9560.5	9611.5
EmbryoSegmentation(pixels)	5771	6075
EmbryoSegmentation(pixels)	8213	7844.5
EmbryoSegmentation(pixels)	5797	5707
EmbryoSegmentation(pixels)	6107	5976.5
EmbryoSegmentation(pixels)	8168.5	8204
EmbryoSegmentation(pixels)	10263.5	10204.5
EmbryoSegmentation(pixels)	5188	5406.5
EmbryoSegmentation(pixels)	6893.5	6865
EmbryoSegmentation(pixels)	7533.5	7560.5
EmbryoSegmentation(pixels)	9020.5	9007.5
EmbryoSegmentation(pixels)	7010	7109.5
EmbryoSegmentation(pixels)	7610.5	7690
EmbryoSegmentation(pixels)	5869.5	6128
EmbryoSegmentation(pixels)	9057.5	9124
EmbryoSegmentation(pixels)	8654.5	8679
EmbryoSegmentation(pixels)	8981	8895
EmbryoSegmentation(pixels)	7949	7806
EmbryoSegmentation(pixels)	8834	8855
EmbryoSegmentation(pixels)	9570	9521
EmbryoSegmentation(pixels)	7735.5	7428.5
EmbryoSegmentation(pixels)	13263	12515.5
EmbryoSegmentation(pixels)	8800	7803.5
EmbryoSegmentation(pixels)	10618	10253.5
EmbryoSegmentation(pixels)	7282.5	6811.5
EmbryoSegmentation(pixels)	6644.5	6747.5
EmbryoSegmentation(pixels)	9650.5	9446.5
EmbryoSegmentation(pixels)	7543	7586
EmbryoSegmentation(pixels)	6074.5	5800.5
EmbryoSegmentation(pixels)	9380	9270.5
EmbryoSegmentation(pixels)	9282	8957.5
EmbryoSegmentation(pixels)	21271.5	20434
EmbryoSegmentation(pixels)	8013.5	7738
EmbryoSegmentation(pixels)	10969	10904
EmbryoSegmentation(pixels)	10733	10445.5
EmbryoSegmentation(pixels)	7266	7234
EmbryoSegmentation(pixels)	7153.5	6512.5
EmbryoSegmentation(pixels)	7813.5	7516.5
EmbryoSegmentation(pixels)	10417	10303
EmbryoSegmentation(pixels)	15106.5	14554
EmbryoSegmentation(pixels)	6176.5	6432.5
EmbryoSegmentation(pixels)	9293.5	9445
EmbryoSegmentation(pixels)	18708.5	16207
EmbryoSegmentation(pixels)	6489	6276.5
EmbryoSegmentation(pixels)	5373.5	5613.5
EmbryoSegmentation(pixels)	7573	7640.5
EmbryoSegmentation(pixels)	5347.5	5203.5
EmbryoSegmentation(pixels)	10256	9136.5
EmbryoSegmentation(pixels)	6642.5	6453
EmbryoSegmentation(pixels)	7881.5	7367.5
EmbryoSegmentation(pixels)	7955.5	7666
EmbryoSegmentation(pixels)	9423	8402
EmbryoSegmentation(pixels)	8734	8449.5
EmbryoSegmentation(pixels)	12631.5	12158.5
EmbryoSegmentation(pixels)	12125.5	11473
EmbryoSegmentation(pixels)	15057	14697.5
EmbryoSegmentation(pixels)	10786	10645
EmbryoSegmentation(pixels)	12892.5	12053
EmbryoSegmentation(pixels)	8424	8229
EmbryoSegmentation(pixels)	7917.5	7604
EmbryoSegmentation(pixels)	7929.5	7825
EmbryoSegmentation(pixels)	6899	6863
EmbryoSegmentation(pixels)	5712.5	5520.5
EmbryoSegmentation(pixels)	10415.5	10062
EmbryoSegmentation(pixels)	6484	6046
EmbryoSegmentation(pixels)	8917.5	8432
EmbryoSegmentation(pixels)	12056	11538
EmbryoSegmentation(pixels)	13414.5	13031
EmbryoSegmentation(pixels)	8298	7959.5
EmbryoSegmentation(pixels)	10053	9626
EmbryoSegmentation(pixels)	8763	8417.5
EmbryoSegmentation(pixels)	7077.5	6921
EmbryoSegmentation(pixels)	12866.5	12484.5
EmbryoSegmentation(pixels)	9333	9064
EmbryoSegmentation(pixels)	8468.5	8158.5
EmbryoSegmentation(pixels)	9484.5	9106.5
EmbryoSegmentation(pixels)	10247.5	9881
EmbryoSegmentation(pixels)	9526.5	8867.5
EmbryoSegmentation(pixels)	12154	11876
EmbryoSegmentation(pixels)	5251.5	5183.5
EmbryoSegmentation(pixels)	5706.5	5553.5
EmbryoSegmentation(pixels)	5214.5	5135.5
EmbryoSegmentation(pixels)	10527	9968
EmbryoSegmentation(pixels)	7346	7095.5
EmbryoSegmentation(pixels)	20112	19399.5
EmbryoSegmentation(pixels)	9601	9433.5
EmbryoSegmentation(pixels)	7441.5	7189.5
EmbryoSegmentation(pixels)	5744.5	5601
EmbryoSegmentation(pixels)	10835.5	10697
EmbryoSegmentation(pixels)	6960.5	6574
EmbryoSegmentation(pixels)	6218	6089
EmbryoSegmentation(pixels)	10264	9689
EmbryoSegmentation(pixels)	7260.5	7146.5
EmbryoSegmentation(pixels)	15145.5	14610.5
EmbryoSegmentation(pixels)	7343	7170
EmbryoSegmentation(pixels)	7240	7071
EmbryoSegmentation(pixels)	10336.5	10099
EmbryoSegmentation(pixels)	8820.5	8571.5
EmbryoSegmentation(pixels)	10478.5	10133.5
EmbryoSegmentation(pixels)	12926	12692
EmbryoSegmentation(pixels)	10851.5	10515
EmbryoSegmentation(pixels)	7402.5	6908
EmbryoSegmentation(pixels)	9753.5	9427
EmbryoSegmentation(pixels)	10021.5	9853
EmbryoSegmentation(pixels)	12608.5	12106.5
EmbryoSegmentation(pixels)	11198.5	10619.5
EmbryoSegmentation(pixels)	17087	16589
EmbryoSegmentation(pixels)	5207	4913.5
EmbryoSegmentation(pixels)	6379	6364
EmbryoSegmentation(pixels)	9149.5	8611.5
EmbryoSegmentation(pixels)	10137	9401.5
EmbryoSegmentation(pixels)	12121	10866
EmbryoSegmentation(pixels)	10069.5	9409.5
EmbryoSegmentation(pixels)	19465.5	18518
EmbryoSegmentation(pixels)	7298	7268.5
EmbryoSegmentation(pixels)	10711.5	10303.5
EmbryoSegmentation(pixels)	10398	9983.5
EmbryoSegmentation(pixels)	8635	8422
EmbryoSegmentation(pixels)	9375.5	7990.5
EmbryoSegmentation(pixels)	8887.5	8386.5
EmbryoSegmentation(pixels)	8896	8769.5
EmbryoSegmentation(pixels)	13636.5	13032.5
EmbryoSegmentation(pixels)	7723.5	7486.5
EmbryoSegmentation(pixels)	6776	6518.5
EmbryoSegmentation(pixels)	9208.5	8816.5
EmbryoSegmentation(pixels)	8853.5	8520.5
EmbryoSegmentation(pixels)	5726	5621.5
EmbryoSegmentation(pixels)	5511.5	5426
EmbryoSegmentation(pixels)	10578	10364
EmbryoSegmentation(pixels)	9166.5	8829
EmbryoSegmentation(pixels)	8368	7956.5
EmbryoSegmentation(pixels)	6495	6171
EmbryoSegmentation(pixels)	8621	7621
EmbryoSegmentation(pixels)	11970	11548.5
EmbryoSegmentation(pixels)	10144.5	9657
EmbryoSegmentation(pixels)	5438	4897.5
EmbryoSegmentation(pixels)	12239.5	11716
EmbryoSegmentation(pixels)	9705	8935
EmbryoSegmentation(pixels)	13625	12442
EmbryoSegmentation(pixels)	8070	7551.5
EmbryoSegmentation(pixels)	6563	6224
EmbryoSegmentation(pixels)	6149.5	5953
EmbryoSegmentation(pixels)	10456.5	9470
EmbryoSegmentation(pixels)	6879.5	6599.5
EmbryoSegmentation(pixels)	8752.5	8203.5
EmbryoSegmentation(pixels)	8129.5	7841.5
EmbryoSegmentation(pixels)	7960.5	7607.5
EmbryoSegmentation(pixels)	6860.5	6351.5
EmbryoSegmentation(pixels)	7672.5	7332
EmbryoSegmentation(pixels)	12472	11276.5
EmbryoSegmentation(pixels)	9575	9298.5
EmbryoSegmentation(pixels)	8675.5	8219.5
EmbryoSegmentation(pixels)	8167	7744
EmbryoSegmentation(pixels)	12426	11834
EmbryoSegmentation(pixels)	10877	10826.5
EmbryoSegmentation(pixels)	5808.5	5698
EmbryoSegmentation(pixels)	6532.5	6450
EmbryoSegmentation(pixels)	8475	8152.5
EmbryoSegmentation(pixels)	9323	8856
EmbryoSegmentation(pixels)	6170	6082.5
EmbryoSegmentation(pixels)	10101.5	9751.5
EmbryoSegmentation(pixels)	8738.5	8878.5
EmbryoSegmentation(pixels)	7016	6664.5
EmbryoSegmentation(pixels)	5982	5690.5
EmbryoSegmentation(pixels)	7630.5	7625.5
EmbryoSegmentation(pixels)	8990	8944
EmbryoSegmentation(pixels)	11366.5	10870.5
EmbryoSegmentation(pixels)	13652.5	13795
EmbryoSegmentation(pixels)	14021	13668.5
EmbryoSegmentation(pixels)	6937.5	7603.5
EmbryoSegmentation(pixels)	13433.5	13278
EmbryoSegmentation(pixels)	14040.5	13698
EmbryoSegmentation(pixels)	10924.5	10334.5
EmbryoSegmentation(pixels)	11324.5	11438.5
EmbryoSegmentation(pixels)	5680.5	5834.5
EmbryoSegmentation(pixels)	8764	8789
EmbryoSegmentation(pixels)	7260	7076.5
EmbryoSegmentation(pixels)	6619.5	6653.5
EmbryoSegmentation(pixels)	7223	6903
EmbryoSegmentation(pixels)	6463	6419
EmbryoSegmentation(pixels)	6413	6384
EmbryoSegmentation(pixels)	7389.5	7304.5
EmbryoSegmentation(pixels)	7852	7658.5
EmbryoSegmentation(pixels)	5430.5	5540
EmbryoSegmentation(pixels)	11330.5	11429
EmbryoSegmentation(pixels)	9166	9191
EmbryoSegmentation(pixels)	7837	7445
EmbryoSegmentation(pixels)	6010.5	5787
EmbryoSegmentation(pixels)	5439	5483
EmbryoSegmentation(pixels)	8226.5	8120.5
EmbryoSegmentation(pixels)	7299	10653.5
EmbryoSegmentation(pixels)	8850	8690
EmbryoSegmentation(pixels)	9831.5	9750.5
EmbryoSegmentation(pixels)	13493	12968.5
EmbryoSegmentation(pixels)	15780.5	15718
EmbryoSegmentation(pixels)	8761	8179.5
EmbryoSegmentation(pixels)	7716.5	7215
EmbryoSegmentation(pixels)	12903	12769
EmbryoSegmentation(pixels)	10433.5	9748
EmbryoSegmentation(pixels)	13583.5	13323.5
EmbryoSegmentation(pixels)	7164	6941
EmbryoSegmentation(pixels)	8143	7686
EmbryoSegmentation(pixels)	8944	8768.5
EmbryoSegmentation(pixels)	9770.5	9470.5
EmbryoSegmentation(pixels)	5808.5	5788.5
EmbryoSegmentation(pixels)	14674	14749.5
EmbryoSegmentation(pixels)	9899	9523.5
EmbryoSegmentation(pixels)	9916	9548
EmbryoSegmentation(pixels)	12223.5	12078.5
EmbryoSegmentation(pixels)	12803.5	12805.5
EmbryoSegmentation(pixels)	6543.5	6422.5
EmbryoSegmentation(pixels)	6847.5	6621.5
EmbryoSegmentation(pixels)	5111	5017.5
EmbryoSegmentation(pixels)	7447	7388
EmbryoSegmentation(pixels)	7516	7167
EmbryoSegmentation(pixels)	9505	9444.5
EmbryoSegmentation(pixels)	5276.5	5240
EmbryoSegmentation(pixels)	4856.5	5146
EmbryoSegmentation(pixels)	11414.5	10875.5
EmbryoSegmentation(pixels)	8843.5	7847
EmbryoSegmentation(pixels)	10320	10197
EmbryoSegmentation(pixels)	8693.5	8348.5
EmbryoSegmentation(pixels)	10147.5	9965.5
EmbryoSegmentation(pixels)	10183.5	10198.5
EmbryoSegmentation(pixels)	7404	7282
EmbryoSegmentation(pixels)	6991	6926
EmbryoSegmentation(pixels)	10205.5	10186.5
EmbryoSegmentation(pixels)	8197	7997
EmbryoSegmentation(pixels)	16364.5	15306
EmbryoSegmentation(pixels)	5129	4981
EmbryoSegmentation(pixels)	11369	11355
EmbryoSegmentation(pixels)	8084	7987.5
EmbryoSegmentation(pixels)	9384.5	9420.5
EmbryoSegmentation(pixels)	8646.5	8426.5
EmbryoSegmentation(pixels)	7607	7594
EmbryoSegmentation(pixels)	8693.5	8802.5
EmbryoSegmentation(pixels)	6564.5	6718
EmbryoSegmentation(pixels)	11540	10907
EmbryoSegmentation(pixels)	9550.5	9611.5
EmbryoSegmentation(pixels)	5951	6075
EmbryoSegmentation(pixels)	8534.5	7844.5
EmbryoSegmentation(pixels)	6017	5707
EmbryoSegmentation(pixels)	6249	5976.5
EmbryoSegmentation(pixels)	8250.5	8204
EmbryoSegmentation(pixels)	10412.5	10204.5
EmbryoSegmentation(pixels)	5386	5406.5
EmbryoSegmentation(pixels)	7159	6865
EmbryoSegmentation(pixels)	7716.5	7560.5
EmbryoSegmentation(pixels)	8990.5	9007.5
EmbryoSegmentation(pixels)	7331	7109.5
EmbryoSegmentation(pixels)	7791.5	7690
EmbryoSegmentation(pixels)	5835.5	6128
EmbryoSegmentation(pixels)	9206	9124
EmbryoSegmentation(pixels)	8769.5	8679
EmbryoSegmentation(pixels)	8908	8895
EmbryoSegmentation(pixels)	7811.5	7806
EmbryoSegmentation(pixels)	8872.5	8855
EmbryoSegmentation(pixels)	9667	9521
EmbryoSegmentation(pixels)	7391.5	7428.5
EmbryoSegmentation(pixels)	13399	12515.5
EmbryoSegmentation(pixels)	13501	13384.5
EmbryoSegmentation(pixels)	8345	7803.5
EmbryoSegmentation(pixels)	4407	5146
EmbryoSegmentation(pixels)	11999	10875.5
EmbryoSegmentation(pixels)	10688	10197
EmbryoSegmentation(pixels)	8489.5	8348.5
EmbryoSegmentation(pixels)	9972.5	9965.5
EmbryoSegmentation(pixels)	10407.5	10198.5
EmbryoSegmentation(pixels)	7525	7282
EmbryoSegmentation(pixels)	7101.5	6926
EmbryoSegmentation(pixels)	10423.5	10186.5
EmbryoSegmentation(pixels)	8328.5	7997
EmbryoSegmentation(pixels)	16847.5	15306
EmbryoSegmentation(pixels)	4954.5	4981
EmbryoSegmentation(pixels)	11614.5	11355
EmbryoSegmentation(pixels)	7990.5	7987.5
EmbryoSegmentation(pixels)	9845.5	9420.5
EmbryoSegmentation(pixels)	8660.5	8426.5
EmbryoSegmentation(pixels)	7882.5	7594
EmbryoSegmentation(pixels)	8648.5	8802.5
EmbryoSegmentation(pixels)	6712	6718
EmbryoSegmentation(pixels)	12651	10907
EmbryoSegmentation(pixels)	10146.5	9611.5
EmbryoSegmentation(pixels)	6284	6075
EmbryoSegmentation(pixels)	8728.5	7844.5
EmbryoSegmentation(pixels)	6075.5	5707
EmbryoSegmentation(pixels)	6324	5976.5
EmbryoSegmentation(pixels)	8638.5	8204
EmbryoSegmentation(pixels)	10710.5	10204.5
EmbryoSegmentation(pixels)	5505	5406.5
EmbryoSegmentation(pixels)	7231.5	6865
EmbryoSegmentation(pixels)	8003	7560.5
EmbryoSegmentation(pixels)	9180	9007.5
EmbryoSegmentation(pixels)	7373.5	7109.5
EmbryoSegmentation(pixels)	7828.5	7690
EmbryoSegmentation(pixels)	5883	6128
EmbryoSegmentation(pixels)	8865	8679
EmbryoSegmentation(pixels)	8934.5	8895
EmbryoSegmentation(pixels)	7838	7806
EmbryoSegmentation(pixels)	8793.5	8855
LethalEndPoint(h)	1.32	2.333333333
LethalEndPoint(h)	1.33	1.666666667
LethalEndPoint(h)	1.67	2
LethalEndPoint(h)	12.35	14.33333333
LethalEndPoint(h)	0.68	1.666666667
LethalEndPoint(h)	6.37	7
LethalEndPoint(h)	6.03	7
LethalEndPoint(h)	4.72	5
LethalEndPoint(h)	14.78	17.33333333
LethalEndPoint(h)	0.78	1.333333333
LethalEndPoint(h)	12.43	13.33333333
LethalEndPoint(h)	1.43	1.666666667
LethalEndPoint(h)	2.42	2.666666667
LethalEndPoint(h)	1.42	2.333333333
LethalEndPoint(h)	3.4	3.666666667
LethalEndPoint(h)	1.73	2.333333333
LethalEndPoint(h)
LethalEndPoint(h)
LethalEndPoint(h)	21.02
LethalEndPoint(h)	19.03	20
LethalEndPoint(h)	3.37	3.666666667
LethalEndPoint(h)	6.05	7.333333333
LethalEndPoint(h)	5.38	7.333333333
LethalEndPoint(h)	17.07	18.66666667
LethalEndPoint(h)	16.8	18
LethalEndPoint(h)	23.93
LethalEndPoint(h)	6.78	8.666666667
LethalEndPoint(h)	20.43	21.66666667
LethalEndPoint(h)	13.43	15
LethalEndPoint(h)	4.75	9.333333333
LethalEndPoint(h)	14.75	18.33333333
LethalEndPoint(h)	4.07	4.666666667
LethalEndPoint(h)	4.15	4.333333333
LethalEndPoint(h)	20.48	21.33333333
LethalEndPoint(h)	3.2	3.333333333
LethalEndPoint(h)	17.18	18
LethalEndPoint(h)	15.18	16
LethalEndPoint(h)	3.2	4
LethalEndPoint(h)	5.87	6
LethalEndPoint(h)	16.65	18.33333333
LethalEndPoint(h)	13.67	14.66666667
LethalEndPoint(h)		18
LethalEndPoint(h)
LethalEndPoint(h)	2.02	2
LethalEndPoint(h)	2.7	3
LethalEndPoint(h)	2.7	3
LethalEndPoint(h)	13.38	15.33333333
LethalEndPoint(h)	1.78	2
LethalEndPoint(h)	2.45	3
LethalEndPoint(h)	1.1
LethalEndPoint(h)	3.77	4
LethalEndPoint(h)	8.42	9.666666667
LethalEndPoint(h)	14.42	15.33333333
LethalEndPoint(h)	9.73	10.66666667
LethalEndPoint(h)
LethalEndPoint(h)
LethalEndPoint(h)	1.8	2.333333333
LethalEndPoint(h)	14.15	15.66666667
LethalEndPoint(h)
LethalEndPoint(h)
LethalEndPoint(h)	4.83	5
LethalEndPoint(h)	1.52	1.333333333
LethalEndPoint(h)	1.18	1.333333333
LethalEndPoint(h)	8.333333333	8.666666667
LethalEndPoint(h)	9.683333333	10.33333333
LethalEndPoint(h)	8.016666667	8.666666667
LethalEndPoint(h)	10.05	10.33333333
LethalEndPoint(h)	7.033333333	7.666666667
LethalEndPoint(h)	9.033333333	9.333333333
LethalEndPoint(h)	4.733333333	5.333333333
LethalEndPoint(h)	6.066666667	6.666666667
LethalEndPoint(h)
LethalEndPoint(h)
LethalEndPoint(h)
LethalEndPoint(h)
LethalEndPoint(h)	20.03333333	20.66666667
LethalEndPoint(h)
LethalEndPoint(h)
LethalEndPoint(h)	19.73333333	21.33333333
LethalEndPoint(h)		3.666666667
LethalEndPoint(h)
LethalEndPoint(h)	15.45	16.66666667
LethalEndPoint(h)
LethalEndPoint(h)	9.1	10
LethalEndPoint(h)	9.083333333	10
LethalEndPoint(h)
LethalEndPoint(h)
LethalEndPoint(h)	10.81666667	11.66666667
LethalEndPoint(h)
LethalEndPoint(h)
LethalEndPoint(h)	6.833333333	7.666666667
LethalEndPoint(h)
LethalEndPoint(h)	20.85
LethalEndPoint(h)	9.866666667	10.66666667
LethalEndPoint(h)
LethalEndPoint(h)
LethalEndPoint(h)	23.46666667
LethalEndPoint(h)
LethalEndPoint(h)	21.48333333	22.66666667
LethalEndPoint(h)
LethalEndPoint(h)	9.5	11
LethalEndPoint(h)	9.516666667	12
LethalEndPoint(h)
LethalEndPoint(h)	21.25	21
LethalEndPoint(h)	20.23333333	21
LethalEndPoint(h)	21.9
LethalEndPoint(h)	21.88333333	17.33333333
LethalEndPoint(h)	20.88333333	22.33333333
LethalEndPoint(h)	20.86666667	23.33333333
LethalEndPoint(h)
LethalEndPoint(h)	19.51666667	20.33333333
LethalEndPoint(h)	17.58333333	18.66666667
LethalEndPoint(h)	15.6	17
LethalEndPoint(h)	22.28333333	23.33333333
LethalEndPoint(h)	22.28333333
LethalEndPoint(h)	21.3	23
LethalEndPoint(h)		15.33333333
LethalEndPoint(h)	18.31666667	20.33333333
LethalEndPoint(h)	21.65	22.33333333
LethalEndPoint(h)	14.33	22
LethalEndPoint(h)	13.02	17.33333333
LethalEndPoint(h)	17.7	19.66666667
LethalEndPoint(h)	17.7
LethalEndPoint(h)	13.38	17.33333333
LethalEndPoint(h)	15.38	15.33333333
LethalEndPoint(h)	13.07	21.33333333
LethalEndPoint(h)	13.07	18
LethalEndPoint(h)	13.47	18
LethalEndPoint(h)	22.47
LethalEndPoint(h)	8.78	11.33333333
LethalEndPoint(h)	19.12	19
LethalEndPoint(h)	11.43	15.33333333
LethalEndPoint(h)	14.43	18
LethalEndPoint(h)	14.08	18.33333333
LethalEndPoint(h)	12.08	18.66666667
LethalEndPoint(h)	8.48	10.66666667
LethalEndPoint(h)	8.78	10
LethalEndPoint(h)	11.83	16.33333333
LethalEndPoint(h)	6.85	10.33333333
LethalEndPoint(h)	9.18	12.33333333
LethalEndPoint(h)	19.2	22.33333333
LethalEndPoint(h)	9.53	13.66666667
LethalEndPoint(h)	9.88	11
LethalEndPoint(h)	12.33	22.66666667
LethalEndPoint(h)	15.02
LethalEndPoint(h)	16.35	19.33333333
LethalEndPoint(h)	16.7	21.66666667
LethalEndPoint(h)	12.03	21.33333333
LethalEndPoint(h)	14.43	15
LethalEndPoint(h)	15.05	21.33333333
LethalEndPoint(h)	14.4	22.66666667
LethalEndPoint(h)	16.47	18
LethalEndPoint(h)	12.8	19.33333333
LethalEndPoint(h)	22.78	21.33333333
LethalEndPoint(h)	11.77	15.66666667
LethalEndPoint(h)	13.1	22.66666667
LethalEndPoint(h)	14.42	22
LethalEndPoint(h)	15.75	19
LethalEndPoint(h)	15.4	17
LethalEndPoint(h)	13.48
LethalEndPoint(h)	16.48	18
LethalEndPoint(h)	13.5	17.66666667
LethalEndPoint(h)	12.83	15.33333333
LethalEndPoint(h)	14.18	16.66666667
LethalEndPoint(h)	12.18	13
LethalEndPoint(h)	11.2	13.66666667
LethalEndPoint(h)	14.53	18
LethalEndPoint(h)	16	17.33333333
LethalEndPoint(h)	14.68	14.66666667
LethalEndPoint(h)	21.35	17.66666667
LethalEndPoint(h)	11.7	12.66666667
LethalEndPoint(h)
LethalEndPoint(h)	13.38	13.33333333
LethalEndPoint(h)	13.38	6.666666667
LethalEndPoint(h)	22.43	8.333333333
LethalEndPoint(h)	8.4	11.33333333
LethalEndPoint(h)		18
LethalEndPoint(h)	22.72	8.666666667
LethalEndPoint(h)	13.1	14
LethalEndPoint(h)	21.45
LethalEndPoint(h)	8.45	9
LethalEndPoint(h)	17.8	18
LethalEndPoint(h)	5.8	9.333333333
MolluscanHR(Hz)	1.26479898	1.290377553
MolluscanHR(Hz)	2.562901764	2.629792106
MolluscanHR(Hz)	2.995586503	2.886046212
MolluscanHR(Hz)	2.263332777	2.818893989
MolluscanHR(Hz)	1.564359237	1.473543743
MolluscanHR(Hz)	1.664221371	1.660023725
MolluscanHR(Hz)	1.797351303	1.784196883
MolluscanHR(Hz)	2.296619376	2.027870729
MolluscanHR(Hz)	2.16347626	2.210342158
MolluscanHR(Hz)	1.73078216	1.815236009
MolluscanHR(Hz)	2.163478421	2.100239818
MolluscanHR(Hz)	1.963772067	1.987660489
MolluscanHR(Hz)	1.963774028	1.973747408
MolluscanHR(Hz)	1.830635587	1.816299955
MolluscanHR(Hz)	1.963771413	2.058882126
MolluscanHR(Hz)	1.830647164	2.104035755
MolluscanHR(Hz)	2.629473267	2.709769806
MolluscanHR(Hz)	2.69604221	2.794954034
MolluscanHR(Hz)	2.42976401	2.57909149
MolluscanHR(Hz)	2.03034399	2.065653532
MolluscanHR(Hz)	2.49632624	2.656212963
MolluscanHR(Hz)	2.929018889	2.850721338
MolluscanHR(Hz)	2.729315781	2.700540316
MolluscanHR(Hz)	2.063629692	2.106185724
MolluscanHR(Hz)	1.79735908	1.823590456
MolluscanHR(Hz)	2.196768553	2.156487543
MolluscanHR(Hz)	2.196760511	2.173782685
MolluscanHR(Hz)	1.997057004	1.948433822
MolluscanHR(Hz)	2.063637247	2.092337379
MolluscanHR(Hz)	1.897202259	1.912293024
MolluscanHR(Hz)	1.830642898	1.880713943
MolluscanHR(Hz)	2.09690776	2.283401949
MolluscanHR(Hz)	2.16347626	2.011091633
MolluscanHR(Hz)	1.863926694	1.98548363
MolluscanHR(Hz)	1.764067607	1.820272061
MolluscanHR(Hz)	1.6	1.559685081
MolluscanHR(Hz)	1.433333333	1.522921894
MolluscanHR(Hz)	1.233333333	1.365944948
MolluscanHR(Hz)	1.4	1.387562373
MolluscanHR(Hz)	1.366666667	1.399353696
MolluscanHR(Hz)	1.1
MolluscanHR(Hz)	1.566666667	1.51542685
MolluscanHR(Hz)	1.4	1.419155261
MolluscanHR(Hz)	1.533333333	1.552994497
MolluscanHR(Hz)	1.633333333	1.562777648
MolluscanHR(Hz)	1.533333333	1.58234395
MolluscanHR(Hz)	1.733333333	1.98974196
MolluscanHR(Hz)	2.166666667	2.031356305
MolluscanHR(Hz)	2.2	1.916956519
MolluscanHR(Hz)	2.166666667	2.102694581
MolluscanHR(Hz)	2.133333333	2.075213697
MolluscanHR(Hz)	2.033333333	2.047732813
MolluscanHR(Hz)	2.5	2.46887503
MolluscanHR(Hz)	2.8	2.82299813
AmphipodHR(Hz)	0.575757576	0.79
AmphipodHR(Hz)	0.873563218	1.06
AmphipodHR(Hz)	1.357142857	1.3
AmphipodHR(Hz)	1.027027027	1.1
AmphipodHR(Hz)	0.690909091	0.9
AmphipodHR(Hz)	1.085714286	1.23
AmphipodHR(Hz)	1.652173913	1.5
AmphipodHR(Hz)	0.987012987	1.02
AmphipodHR(Hz)	1.727272727	1.3
AmphipodHR(Hz)	1.433962264	1.2
AmphipodHR(Hz)	2.923076923	2.5
AmphipodHR(Hz)	3.166666667	3
AmphipodHR(Hz)	2.375	2.3
AmphipodHR(Hz)	3.454545455	3.2
AmphipodHR(Hz)	1.9	2.4
AmphipodHR(Hz)	3.454545455	3.8
AmphipodHR(Hz)	2.923076923	3.1
AmphipodHR(Hz)	3.454545455	3.4
AmphipodHR(Hz)	2.533333333	2.7
AmphipodHR(Hz)	2.923076923	2.5
AmphipodHR(Hz)	1.727272727	2.15
AmphipodHR(Hz)	2.235294118	2.4
AmphipodHR(Hz)	2.714285714	3.1
AmphipodHR(Hz)	3.454545455	3.6
