# Supplementary material for: A high-throughput and open-source platform for embryo phenomics
Source: PLoS Biol. 2018 Dec 13;16(12):e3000074. doi: 10.1371/journal.pbio.3000074 (PMC6292576; doi:10.1371/journal.pbio.3000074)
Supplement: S2 Data — EmbryoCV, Embryo Computer Vision. (CSV) [file pbio.3000074.s009.csv]

Temp	Growth	DistanceMoved	HR
20	0.017927189	80.59915433	1.562042771
20	0.018410695	79.16991748	1.401768735
20	0.017725065	71.22507095	1.406483855
20	0.018640465	70.93351894	1.428726206
20	0.017806059	74.01392828	1.290549934
20	0.01664031	88.50190502	1.485342208
20	0.018598782	69.55288576	1.327048752
20	0.018273955	73.26056474	1.293755642
20	0.017893411	71.59831599	1.394566843
20	0.019493792	68.88662628	1.559075964
20	0.017388913	77.93051023	1.347805777
20	0.018387863	66.93511993	1.358272245
20	0.018085457	70.35141532	1.470739571
20	0.018750103	89.56569058	1.511354839
20	0.019443235	75.41618857	1.622504354
20	0.017435688	89.3386168	1.1534092
20	0.018728807	67.02128916	1.306467072
20	0.018182032	58.50481761	1.252473012
20	0.018339793	65.05709757	1.403204631
20	0.019489815	66.69371571	1.389760206
20	0.019202505	89.97307972	1.480413213
20	0.018433553	95.63648025	1.482290878
20	0.019031397	69.20586586	1.303928704
20	0.018491432	63.5259705
20	0.019081436	84.95356799	1.286607992
20	0.019420034	70.46408506	1.448020519
20	0.018471344	79.74546696	1.525140691
20	0.019293804	82.26707729	1.558101319
20	0.019203398	78.27661344	1.440115509
20	0.01892007	73.28481954	1.502560621
20	0.018830254	71.34415419	1.620269556
20	0.01873598	103.8833277	1.279542851
20	0.019358664	81.13827201
20	0.018189495	74.42248594	1.428437461
20	0.017720799	70.79160398	1.483497615
20	0.019187022	74.00666335	1.583803947
20	0.018812104	71.79519739	1.286085585
20	0.018153453	63.63910591	1.272324408
20	0.01834271	63.2456713	1.208505076
20	0.018661225	81.51845848	1.35999853
20	0.019215725	72.76616619	1.452942105
20	0.018140887	80.570683	1.326356743
25	0.022302319	133.8359495	2.188839293
25	0.026813491	121.9443522	2.252764372
25	0.027456747	94.62473996	2.178473655
25	0.027571034	117.7915366	1.979396786
25	0.026182282	102.0053546	2.246179657
25	0.026034627	106.7821408	1.997014096
25	0.028397414	133.5881159	1.998967757
25	0.026761841	118.7994871	2.145134956
25	0.02731462	89.73609431	2.202624706
25	0.026743071	99.348821	2.010880396
25	0.028249406	108.1777777	2.127618892
25	0.016847279	88.49649512	2.06185789
25	0.025289264	90.84933985	1.769141595
25	0.025582551	137.2975448	2.064136124
25	0.027059142	127.9623579	2.226399275
25	0.024043644	106.9046923
25	0.022455065	110.1878508	2.085681063
25	0.026165557	84.85983577	2.156557515
25	0.025963665	85.16042232	1.918605376
25	0.027091163	90.09517978	1.915079627
25	0.026637204	105.6116799	2.180182474
25	0.027750911	128.5771373	1.975424379
25	0.02784498	178.7917027	2.093660486
25	0.026440266	91.97248198	1.830386438
25	0.027437652	94.41008224	2.039251416
25	0.025033408	121.2538735	2.221783704
25	0.027078547	102.0389271	2.142078629
25	0.027001276	94.64348573	1.892945348
25	0.021203249	78.7270961	1.549948517
25	0.019361482	115.9578269	1.92669162
25	0.025957683	122.7661325	2.202413891
25	0.027683938	96.2683632	2.173633018
25	0.020475898	100.9122365	1.922253518
25	0.025940988	92.94916572	1.874483502
25	0.025937351	103.3407321	1.860279127
25	0.026507822	109.196113	1.862030294
25	0.028399483	118.2815253	2.185808161
25	0.022301941	74.68332654	1.661154463
25	0.026949352	91.88925221	2.324310669
25	0.025630685	89.4694092	1.850131747
25	0.026031302	97.53562994	2.024531528
25	0.02681052	107.642127	1.976420272
25	0.023447417	105.2527448	2.548618034
25	0.026184162	106.5679276	2.016863455
30	0.028946188	117.6728581
30	0.028663047	125.0638428	2.858467177
30	0.021826901	115.3030249	2.852244391
30	0.026381329	128.991156	2.3167324
30	0.029933235	113.2469743	2.849156757
30	0.023347579	78.26751929	2.519855223
30	0.027858466	95.79448963
30	0.030897327	123.3525695	2.904160112
30	0.027075929	111.3736943
30	0.029655311	88.29103133	2.639060236
30	0.028745391	98.17162871	2.580478099
30	0.026902933	97.85211497	2.872783049
30	0.014467448	80.38818649
30	0.025812582	94.71622944	2.645885336
30	0.027369673	92.56797521	2.843931288
30	0.029506315	98.68328827
30	0.025241978	89.58890281	2.699079125
30	0.029188554	91.91453165	2.741939958
30	0.02427924	79.57667884	2.779503614
30	0.029914339	110.8594841	2.730381728
30	0.031239691	123.6901861	2.652597576
30	0.028099991	92.66488973	2.589979032
30	0.03177255	97.84382763	2.829808282
30	0.025389042	103.7536901	2.666645325
30	0.028246677	85.13969773	2.635450436
30	0.01974261	80.91973
30	0.023030461	115.579675	2.622456458
30	0.015452508	79.37107597	2.744258559
30	0.023776786	69.2332862	2.851696942
30	0.025976137	89.02223094	2.727252813
30	0.029400304	73.27948938	2.716806426
30	0.025001459	84.79540127	2.23904739
