# Supplementary material for: A high-throughput and open-source platform for embryo phenomics
Source: PLoS Biol. 2018 Dec 13;16(12):e3000074. doi: 10.1371/journal.pbio.3000074 (PMC6292576; doi:10.1371/journal.pbio.3000074)
Supplement: S3 Data — EmbryoCV, Embryo Computer Vision. (CSV) [file pbio.3000074.s010.csv]

Stage	Time	N_Alive	N_Dead
E3	0	54	0
E3	1	53	1
E3	2	50	4
E3	3	40	14
E3	4	35	19
E3	5	30	24
E3	6	27	27
E3	7	26	28
E3	8	22	32
E3	9	22	32
E3	10	20	34
E3	11	19	35
E3	12	18	36
E3	13	18	36
E3	14	17	37
E3	15	16	38
E3	16	12	42
E3	17	10	44
E3	18	9	45
E3	19	4	50
E3	20	3	51
E3	21	2	52
E3	22	1	53
E3	23	0	54
E3	24	0	54
E7	0	36	0
E7	1	35	1
E7	2	35	1
E7	3	35	1
E7	4	35	1
E7	5	34	2
E7	6	34	2
E7	7	32	4
E7	8	31	5
E7	9	29	7
E7	10	22	14
E7	11	20	16
E7	12	20	16
E7	13	20	16
E7	14	20	16
E7	15	20	16
E7	16	18	18
E7	17	18	18
E7	18	17	19
E7	19	16	20
E7	20	14	22
E7	21	9	27
E7	22	3	33
E7	23	1	35
E7	24	0	36
E9	0	54	0
E9	1	53	1
E9	2	53	1
E9	3	53	1
E9	4	53	1
E9	5	53	1
E9	6	52	2
E9	7	51	3
E9	8	51	3
E9	9	46	8
E9	10	43	11
E9	11	43	11
E9	12	38	16
E9	13	32	22
E9	14	21	33
E9	15	12	42
E9	16	7	47
E9	17	2	52
E9	18	0	54
E9	19	0	54
E9	20	0	54
E9	21	0	54
E9	22	0	54
E9	23	0	54
E9	24	0	54
