# Supplementary material for: A high-throughput and open-source platform for embryo phenomics
Source: PLoS Biol. 2018 Dec 13;16(12):e3000074. doi: 10.1371/journal.pbio.3000074 (PMC6292576; doi:10.1371/journal.pbio.3000074)
Supplement: S4 Data — (CSV) [file pbio.3000074.s011.csv]

Temperature	Salinity	GrowthRate	DistanceMoved
20	7	0.994	127
20	7	0.83	106
20	0	0.0142	87.6
20	7	nan	301
20	0	1.67	155
20	7	nan	305
20	7	1.29	118
20	0	1.48	131
20	7	1.27	119
20	7	0.936	115
20	0	1.8	140
20	7	1.39	121
20	0	1.75	136
20	0	1.53	135
20	7	2.29	138
20	0	1.45	120
20	7	1.08	144
20	0	1.17	148
20	0	nan	274
20	7	1.92	140
20	0	1.2	121
20	0	1.55	133
20	7	2.16	147
20	0	1.2	114
20	7	1.58	136
20	7	nan	82.3
20	0	1.4	134
20	0	0.959	134
20	0	1.08	126
20	0	nan	285
20	7	1.69	140
20	0	1.37	127
20	7	1.1	118
20	0	1.64	145
20	0	1.33	133
20	0	2.36	157
20	0	2.52	151
20	7	0.952	107
20	7	1.14	127
20	7	0.762	107
20	7	1.1	119
20	0	nan	211
20	7	0.783	103
20	7	1.34	122
20	0	2.29	155
20	7	0.641	97.8
20	7	1.44	137
20	7	1.69	125
20	7	1.32	120
20	7	1.36	118
20	0	1.44	150
20	7	0.948	114
20	7	1.7	125
20	7	0.778	106
20	0	1.76	156
20	7	1.44	123
20	7	1.35	125
20	0	0.333	109
20	0	1.05	116
20	0	1.42	120
20	0	1.67	129
20	7	1.28	126
20	0	2.4	157
20	0	1.97	144
20	7	1.47	118
20	0	1.5	138
20	7	2.29	148
20	0	1.25	120
20	0	1.62	137
20	7	1.43	134
20	0	1.89	137
20	0	1.67	136
20	7	1	116
20	0	1.11	137
20	7	0.593	115
20	0	1.69	141
20	0	1.09	105
20	7	1.42	121
20	0	1.54	147
20	0	1.17	119
20	0	1.38	139
20	7	1.55	131
20	7	1.14	121
20	0	2.13	152
20	0	2.1	151
20	7	0.797	102
20	7	0.477	128
20	0	2.44	157
20	7	0.676	106
20	7	1.43	122
20	0	1.7	161
20	7	0.83	104
25	7	1.94	124
25	0	2.93	160
25	7	2.47	137
25	0	3.28	160
25	7	2.01	126
25	7	1.5	124
25	0	3.2	175
25	7	2.17	129
25	7	1.42	120
25	0	2.97	148
25	7	2.41	134
25	0	3.28	161
25	0	3	146
25	7	2.13	135
25	0	2.22	129
25	7	1.9	151
25	0	3.21	136
25	0	3.26	157
25	7	2.39	162
25	0	3.28	139
25	0	3.03	154
25	7	1.88	142
25	0	2.66	132
25	7	2.16	142
25	7	1.86	134
25	0	2.63	155
25	0	2.03	143
25	0	2.99	159
25	0	2.42	144
25	7	1.73	177
25	0	2.88	162
25	0	2.46	144
25	7	2.01	145
25	0	2.43	147
25	0	nan	207
25	0	3.08	171
25	0	3.57	175
25	7	1.48	114
25	7	1.16	120
25	7	1.41	108
25	7	1.85	132
25	0	3.33	164
25	7	1.31	112
25	7	1.51	126
25	0	3.94	168
25	7	2.23	123
25	7	2.24	135
25	7	1.93	131
25	7	1.31	124
25	7	0.783	112
25	0	nan	119
25	7	0.991	130
25	0	3.18	165
25	7	2.15	141
25	7	1.87	124
25	0	3.44	168
25	7	1.94	125
25	7	1.4	116
25	0	3.45	167
25	0	2.72	137
25	0	2.48	145
25	0	2.05	126
25	7	2.6	153
25	0	2.49	161
25	0	2.35	161
25	7	2.38	132
25	0	2.64	147
25	7	nan	188
25	0	2.95	144
25	0	3.26	157
25	7	3.71	172
25	0	1.55	139
25	0	2.1	143
25	7	1.95	141
25	0	3.04	160
25	0	2.47	156
25	0	2.58	143
25	7	1.93	130
25	0	2.77	152
25	0	2.46	148
25	7	1.46	137
25	0	3.02	156
25	7	1.48	132
25	7	1.02	134
25	0	3.65	175
25	7	1.35	117
25	0	3.81	175
25	7	1.75	115
25	7	1.73	135
25	0	4.17	177
25	7	1.31	112
25	7	1.55	130
25	0	3.7	178
25	7	1.45	117
30	7	1.06	134
30	0	4.37	187
30	7	3.04	138
30	0	4.5	179
30	7	1.91	139
30	7	2.01	130
30	0	3.91	181
30	7	1.08	134
30	7	1.65	127
30	0	3.99	207
30	7	2.59	141
30	0	3.47	167
30	0	4.48	178
30	7	1.59	164
30	0	3.51	162
30	7	1.16	164
30	0	2.97	163
30	7	2.28	164
30	0	2.5	152
30	0	4.11	166
30	7	1.5	157
30	0	3.43	163
30	0	3.38	166
30	0	3.81	155
30	0	3.6	160
30	0	3.02	152
30	7	3.02	152
30	0	1.97	158
30	0	3.66	161
30	7	2.66	140
30	0	3.92	168
30	0	3.44	168
30	0	4.38	193
30	0	3.49	170
30	7	2.82	145
30	7	1.41	129
30	7	nan	141
30	7	2.09	150
30	0	4.63	181
30	7	2.68	141
30	7	1.03	146
30	0	4.36	186
30	7	1.86	145
30	7	1.57	134
30	7	2.16	136
30	7	1.71	131
30	7	0.971	145
30	0	3.57	186
30	7	1.05	125
30	0	2.33	121
30	7	2.05	136
30	7	2.01	129
30	0	1.51	111
30	7	2.21	131
30	7	1.73	130
30	0	nan	106
30	0	3.46	173
30	0	3.48	160
30	0	3.57	166
30	7	3.15	168
30	0	4.01	169
30	0	2.09	156
30	7	3.85	167
30	0	3.76	186
30	7	2.65	186
30	0	3.34	162
30	0	3.86	172
30	7	3.86	183
30	0	3.26	173
30	0	3.69	165
30	7	-0.0204	103
30	0	3.35	161
30	7	2	145
30	0	3.1	165
30	0	3.52	169
30	7	1.8	145
30	0	3.77	183
30	0	3.2	155
30	0	nan	194
30	7	1.54	136
30	7	1.92	140
30	0	4.6	191
30	7	2.14	160
30	0	4.23	204
30	7	2.4	150
30	7	1.83	138
30	0	4.31	191
30	7	2.4	147
30	7	2.36	143
30	0	3.75	169
30	7	1.8	151
