# Supplementary material for: A high-throughput and open-source platform for embryo phenomics
Source: PLoS Biol. 2018 Dec 13;16(12):e3000074. doi: 10.1371/journal.pbio.3000074 (PMC6292576; doi:10.1371/journal.pbio.3000074)
Supplement: S5 Data — (CSV) [file pbio.3000074.s012.csv]

Temp	HR@24h	ChangeinHR(Hz/h)
20	2.3129196	0.0526
20	2.331432	0.093689
20	2.0007	0.07474
20	0.8105	0.129
15	1.0265	0.0119
15	1.144324	0.01791
15	0.87707	0.025689
15	0.79273	0.02242096
